# Supplementary material for: Circular RNA circFIRRE drives osteosarcoma progression and metastasis through tumorigenic-angiogenic coupling
Source: Mol Cancer. 2022 Aug 19;21:167. doi: 10.1186/s12943-022-01624-7 (PMC9389772; doi:10.1186/s12943-022-01624-7)
Supplement: Supplementary file 3 — Additional file 3: Table S1. 163 differentially expressed circRNAs met the screening criteria in RNA sequencing. [file 12943_2022_1624_MOESM3_ESM.xlsx]

## Sheet: upregulated
id	baseMean	log2FoldChange	lfcSE	stat	pvalue	padj
hsa_circ_0003563	11.3552	7.06147	2.42499	2.91195	0.00359174	0.029818
hsa_circ_0003915	31.3662	7.0496	1.75233	4.02298	5.74668e-05	0.00104825
hsa_circ_0001944	10.2513	6.16087	1.3049	4.72132	2.34313e-06	6.45e-05
hsa_circ_0001947	4.25207	5.64589	1.44084	3.91846	8.91147e-05	0.00151595
hsa_circ_0003162	3.77806	5.49317	1.51855	3.61737	0.000297611	0.00429127
hsa_circ_0002867	3.49658	5.36708	1.78535	3.00618	0.00264551	0.0243228
hsa_circ_0008259	3.38436	5.31563	1.39921	3.79904	0.000145259	0.00231497
hsa_circ_0085362	3.29289	5.27911	1.50073	3.5177	0.000435306	0.00583233
hsa_circ_0137084	3.01197	5.16343	1.82153	2.83467	0.00458726	0.0359851
hsa_circ_0007482	8.30426	5.11147	1.26595	4.03766	5.39872e-05	0.000996788
hsa_circ_0000348	24.8469	4.91899	1.05706	4.65346	3.26416e-06	8.67007e-05
hsa_circ_0073244	3.68554	4.66026	1.63252	2.85464	0.00430852	0.0345137
hsa_circ_0002688	3.63809	4.65288	1.41903	3.27892	0.00104205	0.0118983
hsa_circ_0084764	16.5031	4.51555	1.0077	4.48107	7.42709e-06	0.000181365
hsa_circ_0072688	5.47408	4.50835	1.36397	3.30531	0.000948725	0.0111346
hsa_circ_0001821	5.5412	4.49889	1.45449	3.09312	0.00198067	0.0200253
hsa_circ_0004087	7.75552	4.43683	1.15942	3.82676	0.000129842	0.00209128
hsa_circ_0001361	5.29501	4.41919	1.40358	3.14851	0.00164104	0.0170174
hsa_circ_0133989	7.89891	3.69996	1.11463	3.31946	0.000901933	0.0106682
hsa_circ_0001461	11.4278	3.55607	1.08121	3.28897	0.00100556	0.0116215
hsa_circ_0000907	9.78577	3.27943	1.00042	3.27806	0.00104523	0.0118983
hsa_circ_0000119	21.9131	3.17331	0.654471	4.84866	1.24299e-06	3.84059e-05
hsa_circ_0001206	5.51756	3.11517	1.1406	2.73116	0.0063112	0.0457185
hsa_circ_0069152	8.95207	3.07281	0.966585	3.17904	0.00147766	0.0155359
hsa_circ_0122319	12.8341	2.99509	0.674674	4.43931	9.02466e-06	0.000211418
hsa_circ_0084615	17.1262	2.81824	0.792042	3.55819	0.000373412	0.00513951
hsa_circ_0005320	8.09913	2.42953	0.85922	2.82759	0.00468993	0.0364131
hsa_circ_0000448	6.84305	2.26262	0.817744	2.76691	0.00565906	0.0414775
hsa_circ_0001686	9.32277	2.22015	0.778797	2.85074	0.0043617	0.0347558
hsa_circ_0000994	24.6218	2.02645	0.597915	3.38919	0.000700988	0.00855883

## Sheet: down-regulated
id	baseMean	log2FoldChange	lfcSE	stat	pvalue	padj
hsa_circ_0000982	14.0256	-2.07259	0.706148	-2.93506	0.00333481	0.0289193
hsa_circ_0002484	18.7218	-2.13502	0.655196	-3.2586	0.00111965	0.0124287
hsa_circ_0001725	10.3096	-2.15488	0.623874	-3.45403	0.000552269	0.00714646
hsa_circ_0000835	13.5794	-2.17588	0.715128	-3.04264	0.00234515	0.0220532
hsa_circ_0025967	10.0698	-2.4027	0.778967	-3.08446	0.00203919	0.0204459
hsa_circ_0000075	12.1578	-2.43132	0.811166	-2.99731	0.00272371	0.0248416
hsa_circ_0005354	13.3051	-2.45342	0.711719	-3.44717	0.000566488	0.00726833
hsa_circ_0005600	18.6367	-2.58083	0.658361	-3.92009	8.85158e-05	0.00151595
hsa_circ_0001053	5.63002	-2.92035	1.01065	-2.88958	0.00385753	0.0317408
hsa_circ_0001367	6.47623	-2.93564	0.962431	-3.05024	0.00228658	0.0217729
hsa_circ_0008304	6.90208	-2.96196	0.998422	-2.96664	0.00301077	0.0266898
hsa_circ_0001654	7.80463	-3.0475	0.878879	-3.46749	0.000525353	0.00691638
hsa_circ_0003239	11.84	-3.09305	0.879158	-3.51819	0.000434496	0.00583233
hsa_circ_0002387	11.3635	-3.30716	0.782522	-4.22629	2.37576e-05	0.000492726
hsa_circ_0000076	4.9462	-3.38091	1.20433	-2.8073	0.00499588	0.0379108
hsa_circ_0007707	5.57245	-3.40901	1.1821	-2.88386	0.0039283	0.0321483
hsa_circ_0000471	118.25	-3.55437	0.453648	-7.83509	4.68524e-15	1.18224e-12
hsa_circ_0001801	172.987	-3.59714	0.571536	-6.29381	3.0976e-10	2.4683e-08
hsa_circ_0004365	4.62247	-3.61928	1.29491	-2.79502	0.00518969	0.0390905
hsa_circ_0103279	6.31196	-3.65767	1.27876	-2.86033	0.00423201	0.0340812
hsa_circ_0001074	20.6832	-3.74016	0.663778	-5.63466	1.75408e-08	8.29897e-07
hsa_circ_0003340	6.14851	-3.74618	1.20816	-3.10074	0.00193039	0.0197474
hsa_circ_0094617	3.84968	-3.77284	1.33813	-2.81949	0.00480994	0.0369658
hsa_circ_0001369	3.91657	-3.79133	1.40148	-2.70524	0.00682545	0.048744
hsa_circ_0047886	4.01649	-3.84702	1.31674	-2.92163	0.00348203	0.0291259
hsa_circ_0120910	3.73829	-3.85182	1.33898	-2.87668	0.00401889	0.0327129
hsa_circ_0004502	3.71882	-3.92413	1.38581	-2.83165	0.00463083	0.0361396
hsa_circ_0025765	4.09894	-3.94628	1.33039	-2.96626	0.0030145	0.0266898
hsa_circ_0001368	7.95518	-3.97928	1.00769	-3.94893	7.85021e-05	0.00139826
hsa_circ_0006107	23.3624	-4.16493	0.816256	-5.10248	3.35234e-07	1.15351e-05
hsa_circ_0024605	15.4154	-4.28004	0.906084	-4.72366	2.31636e-06	6.45e-05
hsa_circ_0083766	4.78693	-4.28776	1.31196	-3.2682	0.00108232	0.0121457
hsa_circ_0122953	3.55059	-4.47035	1.4592	-3.06356	0.00218722	0.0213642
hsa_circ_0000246	17.959	-4.49065	0.778543	-5.76802	8.02101e-09	4.18752e-07
hsa_circ_0002351	3.70005	-4.57829	1.34544	-3.40283	0.000666906	0.0082762
hsa_circ_0008015	3.82825	-4.59448	1.44162	-3.18703	0.00143742	0.0152186
hsa_circ_0083443	3.81359	-4.60714	1.40976	-3.26803	0.001083	0.0121457
hsa_circ_0006034	3.83416	-4.61416	1.39963	-3.29671	0.000978255	0.0113929
hsa_circ_0001578	3.83015	-4.62985	1.49707	-3.09261	0.00198401	0.0200253
hsa_circ_0000099	6.37866	-4.63233	1.18899	-3.89602	9.77853e-05	0.00162689
chr10:88476083-88478604:+	3.02465	-5.02923	1.6457	-3.05599	0.00224322	0.0216321
hsa_circ_0118236	3.03217	-5.04061	1.47234	-3.42353	0.000618127	0.00779871
chr2:152550836-152550950:-	3.09744	-5.07622	1.5584	-3.25733	0.00112465	0.0124287
chr11:64525250-64526176:-	3.10859	-5.07999	1.50391	-3.37785	0.000730537	0.00884826
chr10:69902696-69935218:+	3.1179	-5.08406	1.50933	-3.36842	0.000756	0.00901247
hsa_circ_0119174	3.16001	-5.10978	1.74585	-2.92681	0.00342458	0.0289809
chr2:152403942-152410539:-	3.21902	-5.13779	1.49617	-3.43395	0.000594848	0.00756807
chr6:123818337-123837351:-	3.22011	-5.13879	1.42597	-3.60372	0.00031369	0.00448045
chr6:123673683-123703292:-	3.22965	-5.14902	1.46857	-3.50616	0.000454629	0.00603779
hsa_circ_0006538	3.27239	-5.15947	1.44922	-3.56017	0.000370614	0.00513951
hsa_circ_0006667	5.57255	-5.18163	1.41642	-3.65826	0.000253931	0.00373254
hsa_circ_0107988	3.38444	-5.21457	1.45487	-3.58422	0.00033809	0.00473952
hsa_circ_0002968	3.6287	-5.30704	1.42914	-3.71346	0.000204449	0.00315852
hsa_circ_0071041	3.61944	-5.31701	1.42525	-3.73057	0.000191048	0.00298193
chr6:123851650-123851710:-	3.70333	-5.35043	1.45287	-3.68266	0.000230809	0.00352974
chr6:123653023-123703292:-	3.80602	-5.37881	1.37736	-3.90517	9.41592e-05	0.00158397
chr10:97154757-97170534:-	3.80572	-5.38604	1.36883	-3.93477	8.32764e-05	0.0014492
hsa_circ_0141785	3.85905	-5.3937	1.50408	-3.58605	0.000335729	0.00473952
hsa_circ_0016866	3.91054	-5.40682	1.4	-3.862	0.000112461	0.00185072
chr2:179534944-179535022:-	4.13107	-5.49839	1.49761	-3.67144	0.000241191	0.00364273
chr2:152370831-152370942:-	4.16038	-5.5033	1.50381	-3.65956	0.000252649	0.00373254
hsa_circ_0142096	4.20426	-5.52609	1.34047	-4.12249	3.748e-05	0.000736945
chr2:152350288-152350381:-	4.37871	-5.57702	1.40502	-3.96934	7.20715e-05	0.001299
hsa_circ_0105987	4.43577	-5.59784	1.37596	-4.06832	4.73532e-05	0.00089616
chr2:179517767-179517851:-	4.43191	-5.60297	1.32861	-4.21718	2.47378e-05	0.000499374
chr2:179517574-179517851:-	4.47731	-5.6047	1.36376	-4.10975	3.96091e-05	0.000768822
hsa_circ_0142059	4.51255	-5.61525	1.53825	-3.65042	0.000261815	0.00381142
chr2:152350674-152350767:-	4.5153	-5.6213	1.46183	-3.84538	0.000120367	0.00195952
chr2:179528545-179528629:-	4.6317	-5.66164	1.30908	-4.3249	1.52598e-05	0.000344826
chr2:179514543-179514621:-	4.66371	-5.6648	1.32596	-4.27223	1.93526e-05	0.000412675
chr2:179517574-179517658:-	4.62911	-5.66548	1.39186	-4.07042	4.69283e-05	0.00089616
chr2:179540647-179542014:-	4.74013	-5.68988	1.32235	-4.30287	1.686e-05	0.000364659
hsa_circ_0002904	8.15614	-5.73519	1.32832	-4.31764	1.5771e-05	0.000351136
chr2:179549632-179549716:-	5.04386	-5.77894	1.36197	-4.24308	2.20473e-05	0.000463606
chr2:179517379-179517463:-	5.15826	-5.80998	1.31756	-4.40966	1.03532e-05	0.000237496
chr2:179511211-179511286:-	5.39327	-5.87899	1.32467	-4.43807	9.07674e-06	0.000211418
chr13:76379614-76408523:+	5.42459	-5.87977	1.44808	-4.0604	4.89885e-05	0.000915662
hsa_circ_0038873	5.42528	-5.88368	1.36667	-4.30511	1.66902e-05	0.000364659
chr2:179542347-179544143:-	5.51141	-5.90545	1.42523	-4.14351	3.42032e-05	0.000681364
chr2:179504425-179504515:-	5.56513	-5.91868	1.31766	-4.4918	7.06242e-06	0.000175287
chr2:179529578-179529653:-	5.53823	-5.92017	1.278	-4.63236	3.61528e-06	9.43713e-05
hsa_circ_0056856	5.5541	-5.9213	1.40395	-4.2176	2.46914e-05	0.000499374
hsa_circ_0000906	5.81587	-5.99314	1.33931	-4.47478	7.64899e-06	0.000183818
chr2:179516179-179516263:-	5.90711	-6.01231	1.25336	-4.79696	1.61092e-06	4.80734e-05
chr4:114376881-114421667:-	6.12929	-6.07461	1.27474	-4.76539	1.88489e-06	5.48794e-05
hsa_circ_0108911	6.27146	-6.10191	1.32943	-4.58988	4.43496e-06	0.000113805
hsa_circ_0003810	6.61265	-6.17855	1.25953	-4.90546	9.32104e-07	3.06784e-05
hsa_circ_0078784	19.1225	-6.24046	1.09834	-5.68171	1.33357e-08	6.51297e-07
hsa_circ_0000754	7.30498	-6.32372	1.34321	-4.70793	2.50248e-06	6.76564e-05
hsa_circ_0006633	12.2912	-6.33665	1.15544	-5.48418	4.15384e-08	1.84968e-06
hsa_circ_0096442	7.45767	-6.33841	1.3378	-4.73793	2.15912e-06	6.16775e-05
hsa_circ_0056019	12.3656	-6.34127	1.26314	-5.02025	5.16047e-07	1.73621e-05
chr5:137219072-137219280:+	21.1315	-6.35732	1.22556	-5.18726	2.13414e-07	7.69306e-06
hsa_circ_0117628	32.7834	-6.3968	0.990576	-6.45765	1.06338e-10	1.00623e-08
hsa_circ_0001792	30.8163	-6.40411	0.949953	-6.7415	1.56762e-11	1.82568e-09
hsa_circ_0086414	54.1772	-6.41818	0.769668	-8.3389	7.49828e-17	3.78413e-14
chr7:113522093-113522375:-	7.9949	-6.44264	1.32844	-4.84976	1.2361e-06	3.84059e-05
chr2:179543140-179543224:-	8.05775	-6.45597	1.21935	-5.29461	1.19269e-07	4.88035e-06
chr2:179540647-179540722:-	8.12968	-6.47797	1.25662	-5.15507	2.53531e-07	8.92666e-06
chr2:179517184-179517268:-	8.19524	-6.48363	1.24834	-5.19381	2.06032e-07	7.6081e-06
chr2:179517184-179517463:-	8.27218	-6.49529	1.24175	-5.23077	1.68809e-07	6.38942e-06
chr2:179594014-179594293:-	8.50433	-6.53279	1.24185	-5.26053	1.43642e-07	5.57627e-06
chr2:179514890-179516047:-	8.71794	-6.57142	1.2126	-5.4193	5.9833e-08	2.58821e-06
chr2:179514280-179514621:-	8.75541	-6.58159	1.24805	-5.27351	1.33842e-07	5.33255e-06
chr2:179545805-179545898:-	9.3511	-6.66904	1.25032	-5.33385	9.61498e-08	4.04363e-06
hsa_circ_0050851	15.5761	-6.68574	1.15542	-5.78643	7.18983e-09	4.03163e-07
hsa_circ_0117010	9.43379	-6.68659	1.37897	-4.84898	1.24095e-06	3.84059e-05
hsa_circ_0117627	15.9941	-6.72345	1.20838	-5.56403	2.63617e-08	1.20944e-06
chr2:179543473-179543557:-	10.7895	-6.87754	1.17842	-5.83624	5.33929e-09	3.23348e-07
hsa_circ_0141401	10.9291	-6.90487	1.43974	-4.79591	1.61938e-06	4.80734e-05
hsa_circ_0125943	11.0286	-6.9089	1.52061	-4.54351	5.5325e-06	0.000139603
hsa_circ_0000247	11.5937	-6.98176	1.21737	-5.73514	9.74333e-09	4.91714e-07
hsa_circ_0105377	12.0532	-7.04223	1.21343	-5.80358	6.49133e-09	3.77995e-07
hsa_circ_0002245	12.1489	-7.05884	1.22142	-5.77921	7.505e-09	4.05806e-07
chr2:179537361-179538437:-	12.4191	-7.08761	1.19273	-5.94235	2.80972e-09	1.84953e-07
chr2:179514280-179514358:-	12.5598	-7.10235	1.19256	-5.95554	2.59215e-09	1.78387e-07
chr2:179543140-179543557:-	13.3451	-7.18452	1.18195	-6.07853	1.21287e-09	8.74421e-08
chr2:152376171-152376282:-	13.6493	-7.2151	1.22614	-5.8844	3.99501e-09	2.52018e-07
chr2:152349866-152349959:-	14.8342	-7.34376	1.18827	-6.18023	6.40073e-10	4.84535e-08
chr2:179545805-179546177:-	26.1184	-7.42654	1.10765	-6.70478	2.01714e-11	2.1814e-09
chr5:79024737-79035226:+	18.2921	-7.64011	1.20423	-6.34441	2.23277e-10	1.98848e-08
chr6:123687279-123703292:-	20.0762	-7.77783	1.16753	-6.66176	2.70565e-11	2.73091e-09
chr2:152359862-152359955:-	21.7771	-7.89341	1.2505	-6.31222	2.75069e-10	2.31363e-08
hsa_circ_0141534	22.3508	-7.93377	1.17244	-6.7669	1.31572e-11	1.66e-09
chr2:179534318-179534402:-	89.9871	-7.95808	0.907211	-8.77203	1.75478e-18	2.65674e-15
chr2:179552837-179552951:-	22.8465	-7.95984	1.16208	-6.84966	7.40237e-12	1.01884e-09
chr2:179541927-179542014:-	24.7442	-8.07673	1.14058	-7.08126	1.4285e-12	2.16275e-10
chr6:123637601-123703292:-	25.1542	-8.106	1.14287	-7.09269	1.31528e-12	2.16275e-10
chr2:179546102-179546177:-	27.5823	-8.23787	1.13147	-7.28069	3.32126e-13	6.28549e-11
chr2:179528353-179528437:-	46.3214	-8.26002	1.0919	-7.56484	3.88353e-14	8.39951e-12
hsa_circ_0142046	48.9446	-9.06477	1.14645	-7.90678	2.64121e-15	7.99759e-13
chr2:179515969-179516047:-	93.2187	-9.27058	1.09523	-8.46447	2.57323e-17	1.94793e-14
hsa_circ_0063050	70.3337	-9.58911	1.16289	-8.24595	1.63848e-16	6.20165e-14
